# Supplementary material for: Evolution of Plant AIG1-like Proteins: Different Modes of Sequence Divergence and Their Contributions to Functional Diversification
Source: Plants (Basel). 2026 Jan 19;15(2):301. doi: 10.3390/plants15020301 (PMC12845241; doi:10.3390/plants15020301)
Supplement: Supplementary file 1 [file plants-15-00301-s001.zip]

Archive with 3 entries (2 files):
- plants-4096190-supplementary/
- plants-4096190-supplementary/Supplementary Figure S1-3.pdf
- plants-4096190-supplementary/Supplementary Table S1.pdf
